# Supplementary material for: Outcome and Toxicity of Moderately Hypofractionated Post-Prostatectomy Radiotherapy: A Retrospective Study
Source: Med Sci (Basel). 2025 Dec 12;13(4):315. doi: 10.3390/medsci13040315 (PMC12735228; doi:10.3390/medsci13040315)
Supplement: Supplementary file 1 [file medsci-13-00315-s001.zip]

Archive with 5 entries (5 files):
- Figure S1.TIF
- Figure S2.TIF
- Figure S3.TIF
- Table S1.TIF
- Table S2.tif
